# Supplementary material for: Extracellular Matrix Tissue Patch for Aortic Arch Repair in Pediatric Cardiac Surgery: A Single-Center Experience
Source: J Clin Med. 2025 Jun 3;14(11):3955. doi: 10.3390/jcm14113955 (PMC12155669; doi:10.3390/jcm14113955)
Supplement: Supplementary file 1 [file jcm-14-03955-s001.zip]

Archive with 1 entries (1 files):
- jcm-3559130-supplementary.mp4
